# Supplementary material for: The Association between Maternal Reproductive Age and Progression of Refractive Error in Urban Students in Beijing
Source: PLoS One. 2015 Sep 30;10(9):e0139383. doi: 10.1371/journal.pone.0139383 (PMC4589237; doi:10.1371/journal.pone.0139383)
Supplement: S1 Dataset — (XLS) [file pone.0139383.s001.xls]

## Sheet: REPRODUCTIVE
ID	Children's gender	children's age	Children's baseline refraction	Paternal refraction	Maternal refraction	Paternal education year	Maternal education year	Children's refraction change	Paternal reproductive age	Maternal reproductive age	nearwork	outdoor
1001	1	8	1.25	-1.125	-2.625	21	19	-1.875	29	29.92	2.36	2.79
1005	1	7.67	-2.25	-5.5	-1	12	12	-3.75	29.83	30.67	4	0.64
1006	1	7	0.375	-1	-2			-0.375	30.33	25.58	2.79	0.14
1007	1	7.83	0.125	-1	-1.75	18	19	-3.125	27	29.42	0	1.29
1009	1	7.33	1.125	-0.625	-1.25	15		-0.125	28.92	27.33	3.43	3.79
1015	2	7	1.625	0.25	-1	12	12	-0.875	33.83	26.67	0	1.07
1016	1	8.67	1.125	-0.125	-2.875	17	17	-2	27.75	29.67	8	0.43
1017	1	7.25	1.125	-0.375	-0.5	15	15	-2	32.75	28.5	2.71	1.71
1018	1	7.67	-1.625	-0.25	-4.75	15	12	-3	32.67	25.58	2.36	0.79
1020	1	8	2.25	0.125	0.125	10	9	-0.75	32.5	31.92	3.36	1.62
1021	1	8.17	-0.75	-0.375	-3.5	15	15	-1.875	31.33	26.58	6.79	3.57
1022	2	8.08	0.5	-3.125	0.125	14	15	-1.5	32.83	33.58	4.57	6.21
1023	1	7.83	1.25	-2.25	0	14	12	-0.5	33.92	29.58	2.43	1.36
1024	2	8.5	-0.125	-1	-0.25	16	12	-3.375	29.5	27.58	3.21	1.62
1025	2	7.92	-0.625	-2.625	-6.25	18	18	-2.625	31.25	30.17	3.86	2.71
1033	2	9.42	-1.75	0.5	-6.75	16	16	-2.25	38.5	31.92	3.21	0.29
1036	2	6.92	-0.145	-3.5	-2.375	16	16	-2.605	32	31	2.86	0.93
1040	2	8.17	3	-0.5	-1.625	16	16	-1.255	28.33	25.17	1.57	1.36
1043	2	8.5	-0.875	-2.75	-0.625	15	15	-3.75	31.58	30.83	6.5	2.29
1044	2	7.42	0.25	-0.625	0.5	14	13	-3	38.33	33.25	2.14	1.67
1046	2	7.33	-0.935	-4.25	-4.625	16	16	-4.565	34.83	31.08	3.5	1.5
1047	2	8.08	-1.125	-6.125	-6.125	14	14	-2.25	36.58	34.75	5.07	1.29
1050	1	7.83	-0.875	-5.305	-2.06	10	16	-3.125	42.75	26.75	2.93	0.48
1054	1	7.75	3.375	-0.625	-0.75	15	15	-1.875	36.58	31.08	2.43	1.5
1056	2	7.42	-0.125	-4.625	0	15	18	-2.875	29.5	29	3.07	2.79
1057	2	8.67	1.5	-3.5	-4	12	12	-2	45.08	27.58	3.5	2.71
1059	2	8	1.625	-1	-0.75			-2.125	31.58	28.33	3	1.36
1060	1	8	0.5	-4	-1.125	17	14	-1.125	33.5	29.08	3.93	0.36
1062	1	7.83	-2.37	-3.375	-3.25	16	22	-2.255	38.5	30.25	4.79	1.93
1064	1	7.17	1.125	-2.125	-8	18	15	0	33.42	26.67	2.79	1.93
1067	2	7	1.81	-3.185	-0.005	15	18	-1.935	32.42	32.08	2.64	1.71
1069	1	8.25	-0.5	-4.875	-0.62	19	19	-2.25	31.58	29.42	2.64	1.71
1070	1	7.67	3.5	-4.31	-1.055	15	12	-1.25	39	31.67	4.93	0
1074	2	8.08	-0.75	-0.875	0.12	16	16	-0.875	32.92	28.25	4.64	1.21
1076	1	7.92	-1.75	-3.5	-2.125	15	13	-3	29.33	26.67	3.21	2.07
1083	2	9.75	-3.5	-3.75	-7			-2.125	27.17	28.25	0	0
1084	2	7.75	0.375	0	-1	12	18	-3.375	32.67	29.67	0	0
1086	1	11.25	-3.5	-6.25		15	12	-2	32.75	26.92	1.29	2.5
1087	2	8.92	0.75	-0.75	-2	9	13	-2.125	28.33	24.17	3.5	1.36
1088	2	8.92	-2.5	-5.875	0	12	9	-1.25	41.08	27.25	2.71	3.43
1090	2	7.25	1.25	-4.125	-1.125	9	12	-1	37.75	28.08	4.71	4.86
1091	1	6.17	-1.375	-1.125	-7.875	16	15	-3.625	34.92	35.33	3.07	2.57
1092	2	8.33	1.5	0	-2.375	12	12	-1.375	32.5	31.17	3.07	1.79
1094	2	8.75	1.875	-1.25	0.5	11	8	-1	33.08	31.25	4.79	0.5
1095	1	8.42	0.625	-5.25	-1.875	19	19	-3.25	27.75	24.25	1.79	2.64
1096	1	7.33	-3.25	-8.5	-5.25	14	14	-2.25	30.25	27.58	0	1.21
1097	1	7.67	0.75	-0.875	0.125	12	9	-3.25	29.08	29.67	2.14	1.83
1098	1	11.67	-4.25	-4.245	-0.25	18	15	-2	36.75	36.75	7.14	2.21
1101	1	7.08	-2.75	-3.625	-1.625	15	15	-2.75	34	29.92	4.71	3.86
1102	2	8.58	-1.75	-4.625	-1.625	18	18	-3.625	31.75	31.17	3.79	3.86
1103	1	7.75	-0.5	-7.625	-4	18	18	-1.5	30.33	30.17	4.79	3.86
1104	1	7.25	-1.805	-1.125	-5.125	15	15	-2.445	26.67	26.42	2.14	1.43
1107	2	8.75	-0.315	0	-0.995	12	12	-1.935	31.83	26	2.29	0.93
1108	1	8.33	1.12	-5.375	-4	16	16	-1.745	31.5	29	3.5	2.14
1109	1	8.5	-2.875	-3.375	-5.375	16	16	-2.125	32.08	29.42	4.79	4
1110	2	8	1.625	-1	-0.995	15	15	-0.125	31.33	30.67	3.64	0.86
1112	2	7.08	0.5	0	0	12	12	-1.5	34.92	29.75	3.21	3
1114	2	7.75	0.75	0	-0.805	9	9	-1.5	33.67	34	5.07	3.43
1119	2	8.17	1.375	-1	-3			-0.625	30.17	29.58	2.07	2.36
1121	2	7.92	0.25	2.25	-2.875	12	12	-1.25	27.5	23.25	3	0.57
1122	2	7.33	-1	-2	-3.5			-2.375	34.08	25.92	3.14	3.88
1124	2	7.75	-2.25	-3.25	-3.375	16	16	-3	33.25	31.17	2.43	0.83
1126	1	7.17	-1.875	-5.75	-4.125			-2.375	25.83	24.67	5.36	1.86
1128	1	8.92	-3.625	-1.5	-5.875	16	12	-2.875	29.5	27.58	5	0
1129	2	9.5	-4	-6.625	-2.25	23	19	-1.875	29.33	24.17	3	2.78
1131	2	7.67	0.5	-1.25	-1.25	16	16	-2.5	32.08	31.33	1.79	2
1135	2	9.83	0.875	-1	0	16	15	-0.625	35.25	34.08	4.86	1.48
1137	1	10.83	-1.5	-2.25	-0.875	12	12	-1.375	27	27.17	4.86	2.07
1138	1	7.25	0.375	1.125	-4.5	12	15	-3	54.25	33.67	4.21	1.38
1141	1	7.92	1.375	0.125	0	9	12	-1	33.33	27.25	3.21	1.43
1142	1	8.83	0.5	-0.75	0	14	10	-2	33.92	26.08	3	2.93
1149	2	8.33	1.75	-1.25	-1	12	12	-1.125	30.5	25.92	4.07	2.36
1150	1	7.83	1.25	0	0	16	12	-1.375	27.33	25.5	2.14	1.93
1154	1	8.08	-2.75	-3.75	-3.25	18	17	-1.625	30.67	29.58	3.07	1.21
1155	1	8.25	1	-0.75	0.125	8	8	-1.5	34	30.33	3.86	0.57
1158	2	9.17	-7.75	-0.5	-6	18	18	-2	27.58	26.42	2.5	2.57
1159	2	8.42	-7.25	-6.125	-6.375	14	12	-0.5	33.25	27	3.79	1.02
1162	1	7.58	-0.5	-5.5	0.125	20	21	-2.75	29.75	28.08	6.43	1.29
1163	2	7.58	-0.75	-0.625	-9.375	9	9	-3.125	27.17	25.08	5.5	4.5
1168	1	8.5	2.125	-0.625	0	12	12	-0.75	26	26	3.36	3.86
1169	1	7.58	0.875	0.75	-2.5	12	12	-0.25	22.83	23.58	1.71	2.88
1171	2	8.33	-1.5	-5.125	-7.125	15	15	-2.25	30.92	30.83	2.29	2.07
1172	1	7.5	3.25	-0.125	-1.125	12	12	-1.625	28.58	23.92	3.07	1.64
1180	2	10.08	-4.125	0	-3.125	11	14	-1.5	27.5	26.58	4.07	1.21
1181	2	8.25	-2	-1	-6.375	12	12	-3	34.33	29.5	6.43	1.29
1182	2	7.08	1.75	-0.375	-5			-1	30.58	29.5	4.71	3.57
1184	1	12.33	-6.5	-8.625	-6.5	20	17	-1	24.33	23.42	2.71	1.98
1185	1	10.5	-3.25	-5.25	-3.5	15	15	-1.625	26.5	27.08	4.29	1.07
1187	2	8.33	-1.625	0	-7	16	16	-2.625	34.08	26.58	1.79	0.29
1188	2	8.58	1.25	0.75	0	12	16	-0.75	32.83	29.25	2.21	2.71
1189	1	8.5	5.5	0	-0.375	12	9	-0.875	34.92	22.58	4.29	3.52
1190	2	8.92	7.375	0	-1.125	9	9	-1.875	31.92	29	2.14	0
1191	2	7.33	-1.75	-6.25	-5	16	16	-3	32.33	30.08	2.64	0.9
1192	2	9.5	-2	0	-1.5	12	13	-1.25	27.25	22.83	3.14	0.5
1193	2	7.75	2.5	-0.625	-0.5	5	5	-0.5	30.92	30.92	1.93	1.5
1194	1	8.08	0.75	-2	-0.75	12	6	-3.375	25.67	26.33	3.93	2.21
1197	1	7.92	0.5	-2.625	-3.625	15	16	-2.25	34	30.83	2.93	1.57
1198	1	8.5	0.125	0	0	9	9	-2.125	30.92	19	0	4.5
1203	1	7.42	-1	-0.25	-0.875	12	15	-2.25	29.25	26.58	0	1.71
1206	2	10.17	3.75	-1.875	-1.5	18	14	-2.25	30.25	31.33	2.21	1.36
1207	1	8	0.125	-0.25	-3	19	15	-2.125	31.33	28.17	4.5	1.64
1208	2	9.42	-3	0	-8	9	12	-1.625	23.25	25.75	2.79	0.86
1211	2	8.33	1	0	0	12	12	-1	33.08	30	2.5	2.71
1212	2	7.5	-1.5	-0.375	-3.25	12	12	-2.75	34.67	26.33	3.21	0
1214	2	8.17	-0.625	-2.5	-0.75	12	16	-1.625	25.83	24.5	3.21	2.43
1215	2	9.67	-1.25	-5.375	-2	17	14	-4	30.83	29	5.36	2.43
1217	1	9	1.125	0	-0.25	15	15	-0.5	30.83	31.42	6	1.64
1218	1	6.92	-0.5	-2.875	-6.25	15	15	-4.375	26.58	26.92	4.57	2.36
1219	2	8.5	-0.125	-2.5	-1	14	12	-1.125	32.33	28.5	2.64	0.45
1220	1	8	-3.25	-9.125	-4.75	16	16	-1.625	32.17	28	2.79	3.43
1230	2	6.67	2.5	0.5	-4.25	11	14	-2.875	40.67	35.83	1.5	1
1232	1	8.5	1	-4.625	0	13	12	-0.75	25.83	23.33	4.36	3.43
1233	1	9.08	0.25	-1.625	0	9	12	-2.625	26.83	25.25	2.57	1.86
1235	1	10.33	1	-3.875	-5.5			-0.875	29.83	31.75	3.93	0.79
1237	2	9.25	-0.25	-4.5	-2.125	17	17	-1.375	30.58	28.5	3.57	1.36
1238	1	8.25	-0.75	-4.125	-6.5	15	15	-2.75	35.75	29.83	5.5	3.64
1242	1	8.42	-3.25	-5	-7.75	16	16	-2.125	29.92	29.92	3.5	4.56
1243	1	8.08	-1	-4.5	-1.375	11	14	-2.625	38	34.08	3.36	1.79
1244	1	8.75	-2.5	0		19	19	-2	35.67	29	3.79	1.5
1245	2	8.5	1.5	-5.625	-1.125	16	16	-1	28.92	30.75	2.93	2.07
1246	1	7.83	0.375	0.5	-3.625	16	16	-0.875	30.5	29.75	2.57	1.24
1247	1	9.08	1.25	-0.375	-0.75	13	13	0	30.58	26.92	2.64	2.14
1249	2	7.5	-3	-6	-6.75	15	19	-1.5	26.33	27.25	3.5	3.57
1250	1	8.42	-2	-0.25	-7.75	16	16	-2.25	28.08	29	4.07	2.07
1253	2	10.75	0.75	-2	-5.375	15	15	-0.75	29.25	31.17	3.86	2.07
1254	1	7.67	-0.625	-3.875	-0.375	14	14	-2	33.92	34	0	2.07
1255	1	9.08	-2.75	-0.375	-4	15	15	-2.375	38.17	27.67	3.86	1
1256	2	11.25	-2	-4.125	0.5	18	15	-2	27.17	27.67	5.79	2.44
1259	2	8.58	-1.5	0	-0.75			-3.75	42.42	34.08	3.79	0.81
1262	2	8.75	0.25	-2.875	-1.5			-1.875	38.92	33.75	0	0
1264	1	7.33	-2.375	-0.75	-0.625			-2.75	32	27.58	1.5	1.14
1270	1	9.33	-0.75	-4	-2.625	17	17	-0.75	29.17	27.42	3.79	2.86
1272	1	8.58	-3.25	-4	-7.375	11	11	-1.375	27.58	24.5	2.93	0.79
1273	1	8.33	-3.75	0	-1.625	13	13	-1.125	28.75	25.33	4.93	1.5
1274	2	11.58	-2.75	-8.125	-0.375	17	15	-1.625	25.17	25.67	3.21	2.09
2007	2	13.33	-3.125		-0.125	14	15	-1	28.08	27.25	6.07	1.7
2008	1	14	-1.875	0	-0.5	16	15	0.375	31.75	29.67	1.64	0.57
2009	1	13.33	-0.62	-1.25	-1.75	15	13	-2.255	28.58	26.83	6	2.5
2016	2	13.5	-1.75	-2.5	-8.375	17	17	-2.5	28.25	27.83	8.86	1.79
2020	1	13.5	-1.625	-1.875	-0.5	13	15	-1.125	24.92	26.17	0	0
2028	1	10.75	-2.875	-2.5	-6.75	18	18	-0.375	28.42	26.42	2.5	2.07
2029	2	13.25	-2.25	0	0.25	8	8	-1.75	32.67	34.67	9.43	0.62
2035	1	13.25	-0.625	0.25	-2.125	9	12	-0.625	34.42	24.42	3.86	1.86
2037	2	13.17	-3.25	-5.125	-1.75	14	16	-1.25	33.42	28.67	4.36	0.93
2039	2	13.17	-2.25	-5.625	0.25	14	12	-0.375	33.83	29.08	2.86	1.5
2040	2	13.58	-2.125	-5.5	-4.25	15	15	-1.125	26.58	27.17	5	1.93
2042	2	12.92	-7.125	-1.25	-4.125			-0.625	33.25	31.25	4.64	1.36
2046	2	13.42	-3	0	0	16	16	-1.25	36.42	28.42	4.14	0.14
2050	1	12.5	-0.25		0.25			-1.5	28.4	30.67	3.71	1.16
2051	1	13.25	-1	0	-0.25	19	19	-0.625	27.75	25.5	4.86	1.57
2053	2	13.58	-1.625	0.375	0	21	16	-0.25	36.58	24.42	5.07	1.14
2054	2	13.92	-2.25	0	-3.625	14	11	0.5	32.83	27.75	5.29	2
2059	1	11.92	-3.5	-4.75	-0.5	12	12	-1.75	33.17	31.33	6.43	1.36
2060	2	12.83	-2.75	-0.25	-0.5	16	16	-1.25	31.67	29.67	4.64	1.86
2061	2	13.75	0.5	0	-6.875	15	12	-1.125	34.67	32.75	3.79	1.54
2062	1	13.5	-2	-4	-1.5			-1.25	34.25	29.08	5.07	1.36
2068	1	13.33	-2.75	-5	-1.5	13	13	-0.625	27.25	24.42	7.14	3.03
2069	1	13.58	-0.625	-1.75	-0.75	19	16	-0.5	30.92	30.25	9.14	1.64
2074	1	13.33	-3.5	-2.81	-1.745	16	17	-1.375	28.33	27.17	5.07	5.71
2077	2	13.5	-5.25	0	-5.25			-0.5	29.08	25.25	6	3
2082	1	13.42	-1.5		0			-1.75	28.08	28.08	3	0.5
2085	2	12.5	-2	-3.75	-3	14	14	-0.75	27.75	24.42	5.07	1.64
2086	1	12.5	-2.875	1	-1	12	15	-0.875	34.08	25.5	3.29	0.93
2089	1	13.58	-3.25	-1.5	-0.375	15	12	-1.5	26.08	24.67	3.79	1.84
2090	2	13	-3.875	-3.5	-4	16	21	-0.875	28.83	28.67	4.5	2
2092	1	13.83	0.875	0	-0.125	12	12	-1	32.58	27	5.07	1.71
2094	1	12.42	-1.75		0.25			-1.125	31.98	30	0	0
2096	2	13.92	-2.875	-3.5	-3	15	9	-1.625	33	30.83	5.07	0.93
2097	2	13.42	0.5	-0.125	-0.375	16	16	-0.5	32	29.42	3.43	0.25
2100	1	13	-3.875	-2.125	-4.875	15	17	-0.75	28.17	25	6.93	1.29
2102	2	14.25	-7.875	0	-8.75	15	12	-1	29.67	24.67	3.93	1.18
2103	1	13.08	-2.5	0	-3.25	18	18	-2.5	30.5	31	3.71	1.79
2104	1	12.92	-4.25	0.125	-4	16	16	0.125	30.25	28.92	6	4.57
2109	2	14.58	-3	-4.75	-0.375	16	16	-0.75	33.25	25	4.71	0.93
2111	2	14.42	-4.25	-0.5	-1.25			-0.125	27	27.17	0.57	0.57
2113	1	13.33	-4.5	-3	-10	16	16	-0.75	28.33	27.67	1.93	1.57
2115	1	13.33	-6.125	-3.5	-5	15	15	-1.5	28.67	28.83	2.5	2.88
2116	1	14.75	-0.75	-0.625	-0.5	5	5	-0.25	23.92	23.92	0	0
2119	2	11.25	-3.125	-2	-6.375	15	15	0.125	29.5	25.83	3.93	2.79
2120	2	12.83	0.625	0	-0.125	14	12	-1.625	28.17	34.42	5.79	1.59
2121	2	13.75	-2.625	-1.25	-1.5	14	16	-0.75	27.83	29.42	5.14	2.86
2123	2	13.75	-5.75	-8.875	-7	19	16	0	25.75	26.42	6.29	1.14
2124	2	13.83	-0.125	-2.5	-2.75	15	15	-0.5	31.17	29.58	2.93	1.5
2125	2	12	-6.75	-4	-12.75			-1	30.42	30.83	4.07	1
2126	1	12.58	-3.25	-5.875	-5	18	21	-1.5	26.58	24.58	3.5	1.14
2127	2	12	-2.625	0	-1.75	12	12	-1.625	28.42	26.5	4.29	0.93
2131	2	14.5	-2.125	-1.5	0.375	15	12	-1.125	34.92	33.17	0.36	0
2132	1	12	-3.625	-0.125	-3.5			-1.75	33.42	29.67	3.43	1.31
2135	2	13.33	-7.125	-9.75	-0.625	19	18	-1	32.42	28.5	3.5	2.79
2137	1	12.58	-1.5	0	-1.75	9	9	-1.25	31.67	30.75	2.29	0.14
2139	1	12.67	0.5	-4.75	-1	18	18	-0.25	31.75	31.75	2.93	3.34
2140	2	12.92	-7.5	0	-1.375	15	18	-1.125	27.5	27.83	2.93	0.93
2144	2	12.92	-4.125	0	-4.5	13	13	-0.625	31.92	27.17	9.5	3.29
2146	1	11.92	-3.625	-7.75	-1.625	18	15	-2.75	27.5	26.17	7.93	3.57
2149	1	14	-1.5	0.125	0.625	14	14	-1.125	27	27.58	5.14	0.36
2157	2	15	-1.25	0	0			-0.875	29.92	31.42	4.93	0.64
3003	2	16.42	-6	-6.875	-1		12	-0.75	31.08	26.75	3.64	1.07
3004	2	16.67	-2	-0.75	0.25	16	16	-0.125	30.67	26.33	4.71	1.57
3005	2	15.58	0.125	-3.25	-0.75	19	16	-0.25	27.92	24.25	4.71	1.79
3007	2	15.83	-2.5	-0.75	-0.5	20	13	0.125	31.17	32.5	2.5	0.71
3008	1	16.67	-1.875	-7	-3.25	14	12	-1.375	32.08	25.83	6.07	5.07
3011	1	16.5	-3.625	-3.25	-5.125	15	18	-0.625	20.92	31.25	4.93	0.43
3013	2	16.5	-4.5	-7.5	0.375	15	15	-1	29.75	29.67	4.36	0.93
3017	1	15.67	-3	-0.5	-0.75	16	16	-0.5	30.92	27.58	6.43	1.43
3022	2	16.5	-5.625	-1.25	-0.625	15	18	-0.25	31.75	29.5	3.79	0.52
3024	2	16.08	-1.125		0	12	12	-0.5	26.42	24.62	4.21	1.64
3025	2	16.67	-5.875	0	-2.5	12	14	-0.625	33.92	26	5.36	0.64
3026	1	16.67	-4.625					-0.625	31.23	24.03	4.29	2.71
3030	2	17.42	-2.625	-4.25	0.75	16	16	-0.125	32.17	31.83	6.14	2.36
3031	1	16.67	-4.75	0	-3.25	16	17	-0.375	32.58	28.75	4.93	2
3033	2	16.5	-2.25	0	-1.75			-0.75	27.92	25.08	4.07	2.29
3036	2	17.08	-4.125		-2.25			0.375	29.92	27.02	9.14	0.57
3038	1	16.83	0.375	0	0	8	12	0.375	23.92	22.75	2.14	8.66
3039	2	16.83	0	0	0	12	15	0.25	30.17	24.57	4.64	1.21
3042	2	15.83	-2	-0.25	-0.875	18	18	-0.25	27.67	29	3.14	3.55
3043	2	16.58	-6	-1.375	-0.375	14	16	-1.375	31.92	32.67	5.86	2.07
3044	2	16.42	-2.125	0	-1	12	15	-0.25	30	27.67	10.29	5.36
3051	1	16.92	-2.625	3.75	0.125	12	12	0.5	27.83	27.5	2.79	0
3052	1	16.67	0.125	0	0.375	11	11	-0.375	35.08	29.33	3.14	1.21
3053	2	16.83	-1.875	8	-0.125	12	12	-0.125	27	29.83	5.57	1.43
3055	1	16.42	-2.75	0	-2.5	16	16	0.25	29.58	28.17	6.5	1.21
3058	2	16.25	-1.375					0	23.75	25.75	3	1.64
3059	2	15.83	-2		0.75			-0.375	33.27	29.77	3.14	0
3061	1	14.92	-1.75	0.25	-0.125	12	11	-0.125	28.75	25.42	4.64	1
3063	1	18.5	-4.5	-0.75	-0.625			0	27.67	28.25	4	4.21
3064	2	15.17	-4.625	0.5	-3.125	15	15	-0.5	29.92	26.75	4.79	0.14
